# Supplementary material for: The efficacy of different seed priming agents for promoting sorghum germination under salt stress
Source: PLoS One. 2021 Jan 19;16(1):e0245505. doi: 10.1371/journal.pone.0245505 (PMC7815140; doi:10.1371/journal.pone.0245505)
Supplement: S2 Table — The table matched to Table 2. (XLSX) [file pone.0245505.s002.xlsx]

## Sheet: Sheet1
	RGP			RGR			RGI			RVI			RSL			RRL			RSFW			RRFW			RSDW			RRDW
	Mean	Standard errors		Mean	Standard errors		Mean	Standard errors		Mean	Standard errors		Mean	Standard errors		Mean	Standard errors		Mean	Standard errors		Mean	Standard errors		Mean	Standard errors		Mean	Standard errors
HP	1.27653	0.2301	abc	1.17544	0.1325	ab	1.35311	0.1103	abc	2.58527	0.7571	d	1.28802	0.3895	bcde	1.5461	0.4424	bc	1.0511	0.2869	cde	2.23368	0.8502	bcdefg	0.904159	0.3649	b	1.48544	0.4462	d
50NaCl	0.808468	0.0737	d	0.666667	0.1096	f	0.700786	0.0408	e	1.87552	0.4213	d	1.25576	0.2771	cdef	1.42553	0.2355	bc	1.17665	0.2642	abcd	2.49053	0.4049	abcde	1.01085	0.3719	b	1.79612	0.6447	bcd
100NaCl	1.17015	0.2417	bc	1.08772	0.1215	abcd	1.11855	0.2251	cd	1.70239	0.3485	d	0.963134	0.2063	ef	1.3948	0.4295	bc	0.821145	0.2017	ef	1.64842	0.5119	fg	1	0.2676	b	1.87379	0.4317	bcd
150NaCl	1.08505	0.0638	c	1.08772	0.1519	abcd	1.16687	0.164	bcd	2.77569	1.1224	cd	1.09677	0.2569	def	1.50355	0.5208	bc	0.956828	0.2294	def	2.12632	0.4388	cdefg	0.965642	0.214	b	1.82524	0.4462	bcd
50KCl	1.06377	0.0975	c	1	0.1393	bcde	1.13322	0.2472	cd	2.4654	1.4914	d	1.35714	0.3696	bcd	1.46099	0.5058	bc	1.07269	0.2693	bcde	1.78105	0.6681	defg	1.07414	0.4676	b	1.87379	0.7739	bcd
100KCl	1.06377	0.0737	c	0.929825	0.0804	cde	1.01388	0.0878	d	2.20498	0.2807	d	0.935484	0.249	f	1.38061	0.3684	bc	0.802643	0.1778	ef	1.74947	0.3982	efg	0.960217	0.193	b	1.84466	0.5224	bcd
150KCl	1.25525	0.0369	bc	1.10526	0.0526	abcd	1.18618	0.0757	bcd	3.34868	0.8658	bcd	1.22581	0.1488	cdef	1.53664	0.4787	bc	1.15727	0.2319	abcd	2.33474	0.5892	abcdef	1.16275	0.1925	b	1.81553	0.2163	bcd
50CaCl2	1.51056	0.0975	a	1.24561	0.0804	a	1.58749	0.1684	a	5.37023	0.6344	a	1.553	0.224	abc	2.19858	0.4459	a	1.30308	0.2976	abc	2.96	0.3133	ab	1.47197	0.2369	a	2.30097	0.4576	b
100CaCl2	1.38291	0.1329	ab	1.14035	0.1096	abc	1.43336	0.0731	ab	4.32713	0.7887	abc	1.69585	0.0386	a	2.26478	0.2361	a	1.38106	0.116	ab	2.98526	0.5773	a	1.46474	0.1979	a	3.12621	0.3933	a
150CaCl2	1.38291	0.0975	ab	1.14035	0.0804	abc	1.58643	0.1522	a	4.79367	1.5259	ab	1.58986	0.0703	ab	1.99054	0.713	ab	1.39207	0.2191	a	2.59158	0.5779	abc	1.5208	0.2424	a	2.13592	0.4168	bcd
10%PEG	1.06377	0.1843	c	0.842105	0.1898	ef	1.00917	0.2724	d	3.14681	1.3144	bcd	1.22811	0.2188	cdef	1.73522	0.3188	abc	1.14493	0.1655	abcd	2.52	0.3488	abcd	1.16275	0.1199	b	2.26214	0.2011	bc
20%PEG	1.1276	0.0369	c	1	0	bcde	1.07701	0.0312	cd	1.9987	0.4946	d	1.06912	0.0886	def	1.34752	0.244	c	0.726872	0.127	f	1.50947	0.3511	g	0.851718	0.1837	b	1.52427	0.2802	cd
30%PEG	1.2978	0.1329	abc	1.15789	0	ab	1.24315	0.0472	bcd	2.38603	0.5908	d	1.21659	0.175	cdef	1.37589	0.257	bc	0.936564	0.1602	def	1.79158	0.3146	defg	0.996383	0.0763	b	1.71845	0.2163	bcd
